# Supplementary material for: Evaluation of mechanistic and statistical methods in forecasting influenza-like illness
Source: J R Soc Interface. 2018 Jul 25;15(144):20180174. doi: 10.1098/rsif.2018.0174 (PMC6073642; doi:10.1098/rsif.2018.0174)
Supplement: Data - Climatological specific humidity for HHS regions [file rsif20180174supp2.csv]

National	Region 1	Region 2	Region 3	Region 4	Region 5	Region 6	Region 7	Region 8	Region 9	Region 10
0.0045710306	0.0030174342	0.0027946528	0.0035585299	0.0064862888	0.0025847598	0.0050997404	0.0028187122	0.0027218175	0.0052597725	0.0042223168
0.0045646506	0.0027340167	0.0027841886	0.0036285691	0.0063785358	0.0027225893	0.0050761038	0.0028196536	0.0026951177	0.0052815096	0.0042918415
0.0044182988	0.0027680465	0.0027695413	0.0036709964	0.0059472779	0.0026285513	0.0044749127	0.0025527132	0.0028643239	0.0055180855	0.0043766295
0.0042883228	0.00272442	0.0026937298	0.0032346166	0.0053788189	0.0024229048	0.0048217896	0.002642742	0.0030224221	0.0055995641	0.0043077152
0.0044966912	0.0026752977	0.0027083994	0.0032459959	0.0060011297	0.0025739973	0.005514769	0.0027013698	0.0028361973	0.0054400555	0.0041145726
0.0045493627	0.0029580362	0.0027413836	0.0035761747	0.0065811346	0.0023164325	0.0048073349	0.0022927493	0.0027580155	0.0055368083	0.0043178658
0.004305643	0.002497882	0.0024828679	0.0031759864	0.0059370251	0.0021237178	0.0044625013	0.0023687221	0.0028778573	0.0056413061	0.0044568218
0.0042982429	0.0024837453	0.0024637417	0.0029981268	0.0056655644	0.0022437408	0.004745731	0.0024959699	0.0029517703	0.0056543663	0.004607219
0.0042904554	0.0024743847	0.002481976	0.0030320408	0.0056570109	0.0022955204	0.0047133515	0.0024904767	0.0030627498	0.0055859126	0.0045837579
0.0042471043	0.0024705023	0.0024639531	0.0029524235	0.005483736	0.0023209672	0.0047560798	0.0025168301	0.0030176388	0.0055952789	0.004497453
0.0043196669	0.002515066	0.0025309681	0.0030829591	0.0056334421	0.0024709726	0.0049038349	0.0026003477	0.0028263121	0.0055597963	0.0043756368
0.004279252	0.0027537892	0.0025839307	0.0033327091	0.0057023043	0.0024389238	0.0043659271	0.0024044865	0.002842601	0.0055350023	0.0044289756
0.0042673585	0.0025724347	0.0026139937	0.0032078751	0.0056063776	0.002428592	0.0043752579	0.0024959819	0.0029044211	0.0055921195	0.0045458891
0.0043752519	0.0027839799	0.0026528804	0.0033080323	0.005607326	0.0023885511	0.0048394039	0.0026084821	0.0029180168	0.005772445	0.0043399392
0.0044872619	0.0026855143	0.0026033038	0.0031933389	0.0056614847	0.0024585977	0.0056318127	0.0028590307	0.0029562187	0.0056657007	0.0043920575
0.0045396276	0.0027026034	0.0026455823	0.0030367854	0.005919555	0.0025751102	0.0057492212	0.002799901	0.003017166	0.0056035634	0.004270112
0.0045943641	0.0027279607	0.0027052948	0.0033448118	0.0063365861	0.0023820952	0.0055809567	0.0025298401	0.0030941707	0.0054654719	0.0044058353
0.0044453375	0.0026425159	0.0026138816	0.0031017073	0.0061781715	0.0022696302	0.0052660103	0.0026864717	0.0029427082	0.0053272892	0.0043545435
0.0042977843	0.0025969112	0.0025530286	0.0030519563	0.0058903191	0.0023202129	0.0049319831	0.0025268619	0.0027060978	0.0052470109	0.0043805093
0.0042373075	0.0023901251	0.0023595446	0.0029105287	0.0056252653	0.0024166233	0.0048511672	0.0026969215	0.0026882363	0.0053473376	0.0044126432
0.0043582803	0.0024776194	0.0025231049	0.0030481244	0.0057138034	0.0026446352	0.005101944	0.0029298704	0.0025239686	0.0053834276	0.0044410381
0.0045527002	0.002896304	0.0028364405	0.0035818486	0.0061076262	0.0027146442	0.0051305872	0.0027945108	0.0026600786	0.0054359538	0.0045163575
0.0045005997	0.0031719325	0.003023836	0.0037119022	0.0059478733	0.0025116301	0.004970017	0.0026996337	0.0028168061	0.005405867	0.0045670068
0.0043030481	0.0027389185	0.0027469108	0.0032437949	0.0055111128	0.0023189876	0.0049313261	0.0025402717	0.003045914	0.0054560043	0.0044587308
0.0041668523	0.0024532614	0.0025339799	0.0028922179	0.0051872058	0.0022045875	0.0050871636	0.0024957019	0.0029216603	0.0054603786	0.0042736902
0.0043348411	0.0025545028	0.002531492	0.0029909267	0.0056401224	0.00238026	0.0052394394	0.0026645577	0.0028365787	0.0054691941	0.0043436182
0.0044730494	0.0025991666	0.002549003	0.003114753	0.0059450763	0.0024223477	0.0055635863	0.0027170551	0.0028760681	0.0054582838	0.0043812412
0.0045915696	0.002488442	0.0025086389	0.0030984766	0.0063434741	0.002538656	0.0059664591	0.0028317685	0.0027609552	0.0052838906	0.0043374693
0.0046518	0.0027723462	0.0027139119	0.0035584148	0.0066637097	0.0026086863	0.0054274902	0.0027562104	0.0026526524	0.0052815382	0.0043081514
0.0044949031	0.0028623109	0.0027479599	0.003319397	0.0061504166	0.0026063037	0.005024932	0.0028512368	0.002806734	0.0054016551	0.0043427146
0.0045378955	0.0027463067	0.0026520104	0.0033209684	0.0060863171	0.0026115599	0.0053670658	0.0028953367	0.0028350139	0.0054881435	0.0042932556
0.0046612309	0.0027735469	0.0026408229	0.0036107823	0.0065354992	0.002525119	0.005332103	0.0028233266	0.0028173736	0.0055596537	0.0042376249
0.004583645	0.0026632215	0.0026176836	0.0032767897	0.0063956779	0.0024705681	0.0052654912	0.0028087286	0.0028216602	0.0056005404	0.0042514285
0.0043803703	0.0026076608	0.0024972919	0.0031491631	0.0059803823	0.0023061675	0.0049101283	0.0025421434	0.002814611	0.005577258	0.0042381092
0.0041893179	0.0023260747	0.0023200799	0.0027589671	0.0054764044	0.0022497583	0.004818932	0.0025379993	0.0027614385	0.0055716987	0.0042699433
0.0043045504	0.0022251947	0.0022569471	0.0028493397	0.0058398351	0.0023075466	0.0047791523	0.0027120257	0.0028122425	0.0055966711	0.0044659047
0.0043922917	0.0024822308	0.0023834006	0.0030110932	0.0058506679	0.0024009839	0.0050308856	0.0027482475	0.0030044122	0.005622377	0.0044089019
0.004456859	0.0024350879	0.0023956122	0.0029920807	0.0056358674	0.0023707702	0.0055974255	0.0027921231	0.0030209013	0.0058122286	0.0044166838
0.0045411581	0.0023431123	0.0023503977	0.0030316268	0.0057558137	0.0024993393	0.0057858604	0.0027768858	0.0030459985	0.0059080689	0.0044150325
0.0046666	0.0024615348	0.0024393303	0.0031638768	0.0062693055	0.0025068644	0.0057495646	0.0030081109	0.0030840865	0.0057675968	0.004473471
0.004583245	0.0026041602	0.0024600697	0.0033420802	0.0063208878	0.0024871008	0.0050322525	0.0027758794	0.0030541867	0.0056920054	0.0046884237
0.0043874826	0.0024079022	0.0023846962	0.0029671716	0.0056535089	0.0023555365	0.0050239699	0.0027151256	0.0031505743	0.0057935036	0.00467373
0.0045298796	0.0023248384	0.0023141295	0.0027560945	0.0056611414	0.002539049	0.0056187172	0.0030165432	0.003258291	0.0060264728	0.0046735168
0.0048658736	0.0026255676	0.0025127782	0.0034335814	0.0062530496	0.0027616587	0.0063148994	0.0031968726	0.0034175579	0.0059090152	0.0046592655
0.0050873278	0.0027269745	0.0027192843	0.0036784399	0.0069086628	0.0028846567	0.006465956	0.0031790662	0.0032665865	0.0058965652	0.0048091613
0.0050484115	0.0029339479	0.0028347738	0.0039042597	0.0071200723	0.0028043315	0.0054970286	0.0029272271	0.0032904729	0.00606567	0.0048688835
0.0048788754	0.0026794654	0.0027464975	0.0033576684	0.0065311837	0.00273931	0.005529903	0.0032164223	0.0034329403	0.0061098326	0.0049196123
0.0050715483	0.002734877	0.0028010178	0.0034994313	0.0066634823	0.00311611	0.0060912356	0.0036695992	0.0035108316	0.0060686872	0.0049826967
0.005360309	0.0031988966	0.0031866598	0.0040678115	0.0073133069	0.0033504236	0.0063082943	0.0038558354	0.0034850661	0.0059784722	0.0050234107
0.0054397136	0.0034261685	0.0033736716	0.0042039988	0.0074377237	0.003409889	0.0066521975	0.0038969318	0.0034911348	0.0057815741	0.0050608879
0.0054235836	0.0035217034	0.0034884018	0.0043571058	0.0074623067	0.0033220385	0.0064383285	0.003871526	0.0033872643	0.0057725462	0.005055411
0.0054143821	0.0034978986	0.0033674884	0.0042896922	0.0075501346	0.0034184798	0.0062127039	0.0041209366	0.0032990553	0.0057388244	0.0050647964
0.0052815107	0.0034912846	0.0034007162	0.0044031797	0.0073589455	0.0033671299	0.0059780922	0.0037570939	0.003333451	0.0055456196	0.0049475313
0.0049825796	0.0033597609	0.0032060397	0.0038722429	0.0066352279	0.0030497206	0.00603614	0.0033685649	0.0032976912	0.0055004011	0.0048205524
0.0048855995	0.0028939628	0.0028104451	0.003397347	0.0063316558	0.002919421	0.0063340676	0.0034671313	0.0031596412	0.0056661379	0.004709503
0.0049151169	0.002689114	0.0026347285	0.0034140116	0.006297605	0.0029841697	0.0063014617	0.0037485292	0.0032255445	0.0058282244	0.0046658027
0.005040306	0.0029847215	0.0028054414	0.003618876	0.0066760126	0.0030830189	0.0061446485	0.0034536155	0.0031922524	0.0059944369	0.004673286
0.0050434022	0.0028119623	0.0027909696	0.0038333033	0.0067317746	0.0029150549	0.0059211838	0.0033143102	0.0032879833	0.0060960878	0.0047997335
0.0050820358	0.002839542	0.00285891	0.0035681394	0.0066673827	0.0030200628	0.0061560289	0.0035094487	0.0034042304	0.0061059333	0.0050488
0.0053092012	0.0031591115	0.0031050237	0.0041613887	0.0069361626	0.0030947413	0.0064597458	0.0035946057	0.0036608306	0.006219746	0.005005853
0.0052984572	0.0031148531	0.0030123001	0.0040936554	0.0070280798	0.0029226338	0.0064059995	0.0038990334	0.0036413593	0.006104465	0.0051893968
0.0053554723	0.0028560341	0.0029585061	0.0039539275	0.0071773856	0.0033905763	0.0064425829	0.003988804	0.003469888	0.0060696767	0.0051998164
0.0054455464	0.0031976142	0.0032488121	0.0043252892	0.0074816552	0.0034899444	0.0062864432	0.0039365746	0.0034111758	0.0059874666	0.0050483142
0.0054345158	0.003169172	0.0032583736	0.0043403643	0.0074149881	0.0034157981	0.0063740536	0.0039236717	0.0035703448	0.0059466524	0.0050699463
0.0054603935	0.0034466752	0.0033705839	0.0042819209	0.0072417879	0.0034265038	0.0066403017	0.0039276698	0.0036404646	0.0060616308	0.0049911267
0.0055207233	0.0034760953	0.0033935114	0.0045326543	0.0071256613	0.003601791	0.0067698463	0.0038274662	0.0036252424	0.0061545512	0.005171769
0.0054201286	0.0034469226	0.0034303445	0.0043845314	0.0070779483	0.0033324836	0.0062970672	0.0035870616	0.0034905663	0.0062553651	0.0054740454
0.0052278094	0.0032146375	0.0032122977	0.0040212856	0.0066068747	0.0030235277	0.0060602585	0.0036078579	0.0036753332	0.0063893084	0.0054969458
0.0051625239	0.0031252955	0.0029597828	0.0036714819	0.0061723425	0.0030990862	0.0067386047	0.0039588683	0.0038382476	0.0062544488	0.0051924752
0.0052746787	0.0028440225	0.0028913218	0.0036193764	0.0066431824	0.0033501142	0.0068960629	0.0043451492	0.0035176064	0.0060740239	0.0051284892
0.005578391	0.0032824784	0.0032613901	0.0042329611	0.0073431081	0.0037273106	0.0069732683	0.0044339598	0.0034554624	0.0060380666	0.0051979706
0.0055953543	0.0035895021	0.0035797457	0.0043900661	0.0072303862	0.0038352762	0.0069578878	0.0043020711	0.0035453309	0.0060286422	0.0051817798
0.0055906726	0.0034408808	0.0036112471	0.004409017	0.0072397855	0.0036056661	0.0071823556	0.0042296583	0.0036683826	0.0059905824	0.0050764241
0.0056825968	0.0033099869	0.0034089737	0.0042366959	0.0076506378	0.0034517027	0.0075709365	0.0042720298	0.0036061707	0.0059937622	0.0049444027
0.0058306602	0.0034843938	0.0033603492	0.0044058845	0.0079305761	0.0034443344	0.0078061005	0.0045901691	0.0035404226	0.006034017	0.0050820263
0.005847586	0.0033496308	0.0032922412	0.004333436	0.0080969999	0.0036174321	0.0075268907	0.0045658957	0.0036066951	0.0060481126	0.0052658369
0.0057648808	0.0034306887	0.0034371328	0.0043914065	0.0078628371	0.003725965	0.0070259457	0.0044731178	0.0036130607	0.0061155607	0.0053546681
0.0057335736	0.0034655383	0.0034522301	0.0043433496	0.0078052255	0.0039043778	0.006768167	0.0044540278	0.0035410674	0.0061505794	0.0053423555
0.0056208201	0.0036670132	0.0035681526	0.0046557172	0.0073653457	0.0036744571	0.0067754678	0.0042626069	0.0036270063	0.0060800076	0.005144193
0.0054935923	0.0034545881	0.0034015309	0.0039238063	0.0069231305	0.0036648667	0.0071161545	0.0046184143	0.0038043358	0.0059983639	0.0052222816
0.0056467041	0.0031840295	0.0033654695	0.004115867	0.0071964092	0.0038777433	0.0074691483	0.0046076741	0.0037362096	0.0060519011	0.0052499065
0.0058702512	0.0034994035	0.003520882	0.0046748285	0.0077403356	0.0039713292	0.0076342332	0.0047101375	0.0036363995	0.0060607236	0.0050646515
0.0059415084	0.0037095229	0.0037849158	0.0048713047	0.0080412163	0.0039300091	0.0076385852	0.0043491325	0.0036357395	0.0059924267	0.0051014823
0.0060536482	0.0040993638	0.0038455226	0.004856815	0.0079860509	0.0041088217	0.0078417323	0.0049894826	0.0037666915	0.0061275157	0.0050438775
0.0061971021	0.0041439902	0.0040518263	0.0050517306	0.0082612111	0.004472165	0.0079109218	0.0051315389	0.0037844559	0.0061291262	0.0049102083
0.0064103127	0.004528929	0.0044207367	0.0054039139	0.0084704693	0.004730448	0.0083918421	0.0055910998	0.0037703713	0.0060340266	0.0048561388
0.0065981423	0.0045586024	0.0047170093	0.0059726734	0.0089442999	0.004990633	0.0085175513	0.0055865718	0.0035831497	0.0058827508	0.004793869
0.0066019551	0.0045299218	0.0048252535	0.0062934793	0.0093925782	0.0048683245	0.0077320927	0.0051847545	0.0035053267	0.0058692712	0.0050546899
0.0064083453	0.0045763888	0.0046797994	0.0060652088	0.0090209327	0.0046890401	0.0071984764	0.0048217831	0.0036179813	0.0059102384	0.0054473196
0.0062054907	0.004322226	0.0044983453	0.0056905029	0.0080969741	0.0044238172	0.0077001864	0.0049929115	0.0037144264	0.0058979123	0.0055737678
0.0062790306	0.0040680303	0.0044260272	0.0054838802	0.0080085345	0.0046997098	0.0081381959	0.0054633072	0.0039648962	0.005940086	0.0054153605
0.0065052656	0.0044021522	0.0046779534	0.0058976502	0.0086965957	0.0049749042	0.0079787585	0.00555968	0.003895467	0.0059683319	0.0052551666
0.0065078506	0.0047634758	0.004769674	0.0060255407	0.0087256071	0.0048000326	0.008048764	0.0051253265	0.0038700556	0.0059853814	0.0052722235
0.0063565873	0.0044206497	0.0046267291	0.0054629782	0.0083563385	0.0047566968	0.0078752904	0.0053166189	0.003808857	0.0060847203	0.0053948654
0.0063023503	0.004632345	0.0046059734	0.0054853798	0.0082986978	0.0047047855	0.0074517186	0.005117586	0.0038101906	0.0062164308	0.0054480639
0.0065106302	0.0043138706	0.0044691683	0.0053529751	0.0083579273	0.0048134462	0.0086026935	0.0059077773	0.0038539663	0.0062276402	0.0054630282
0.0067330335	0.004466438	0.0046103814	0.0057362831	0.0090648495	0.0051137032	0.0086523715	0.0058926761	0.0039371731	0.0060896435	0.005420543
0.006644928	0.0048616458	0.0047748984	0.0063154663	0.0090713267	0.004831553	0.0080485927	0.0053511359	0.003972148	0.0059795639	0.0053770334
0.0064436197	0.0044667372	0.0044415465	0.0053375779	0.0084803609	0.0045258083	0.0085245154	0.0058899235	0.0038776498	0.0059793943	0.0053482528
0.0066754198	0.0042346787	0.0043495484	0.0054042837	0.0088234288	0.005221514	0.0088284092	0.006253951	0.0040661454	0.0060133842	0.0054802851
0.0069514502	0.0043374361	0.0046547883	0.0062412384	0.0093510998	0.0055141618	0.0089622914	0.0059593324	0.0039967996	0.0060785064	0.0056365729
0.0070583163	0.0044815588	0.0047710416	0.0060723625	0.0096077246	0.0055775552	0.0091429468	0.0063313644	0.0037052608	0.0061034685	0.0057616496
0.0071275662	0.0043238948	0.0048900464	0.0062635862	0.0098339293	0.0058037506	0.0088002513	0.006332759	0.0037800497	0.0061848062	0.0057926678
0.0072798421	0.005096538	0.0054524325	0.0069688832	0.010085497	0.0059289617	0.0084247939	0.0061813117	0.0040667896	0.0061677993	0.0060222783
0.007149525	0.0057133936	0.0057258922	0.0069596123	0.0090602247	0.0057672587	0.0087104501	0.0063229978	0.0041312351	0.0063403901	0.0061099774
0.0070556209	0.0055522955	0.0056126636	0.0065216668	0.008811157	0.0054936006	0.0089666051	0.0064044701	0.0042728493	0.0064159575	0.0058929727
0.0070902475	0.0050510434	0.0051943549	0.0060588562	0.0087995147	0.0058862123	0.0094419637	0.0069869158	0.004297138	0.006304564	0.0058660298
0.0074166716	0.005105545	0.0055424649	0.0064136186	0.009410292	0.0062085611	0.0102267765	0.0071638309	0.0042907823	0.0061543648	0.005982524
0.0075447576	0.0053439189	0.0058009818	0.0068284457	0.0098971806	0.0062921902	0.0097382591	0.0070623613	0.0044484896	0.0062251623	0.0060055643
0.0075684957	0.0056079971	0.0057625043	0.0070336233	0.0100485981	0.0059546642	0.0095557907	0.0070006765	0.004547086	0.0063195894	0.0061054701
0.007464107	0.0053490214	0.0054715179	0.006659782	0.0097317653	0.0058912846	0.0096345788	0.0071217576	0.0045665842	0.0063632808	0.0062276231
0.0073993317	0.0052904736	0.0055063927	0.0066271815	0.009769598	0.0059923396	0.0092546055	0.0069516431	0.00454351	0.0063158874	0.0061015454
0.0073434331	0.0054233605	0.0054887827	0.0065379019	0.009608718	0.0060613089	0.0093365198	0.0071032699	0.0045439901	0.0062574912	0.0056181217
0.0074535451	0.0053290466	0.0056928286	0.0064853657	0.0095669532	0.0063559451	0.0096824611	0.0075472427	0.0044994727	0.0062883466	0.0057264951
0.0077668749	0.0057572095	0.0058720504	0.0069308822	0.0100514323	0.006690465	0.0100750191	0.007906505	0.004395601	0.0063489234	0.0060126746
0.0078954188	0.0058692149	0.0060011905	0.0073673843	0.0104450933	0.0065754944	0.0099040365	0.007349475	0.0046575389	0.0064741934	0.0063568697
0.0078295156	0.0057320671	0.0059118049	0.0073159241	0.0103048195	0.0062548139	0.0100578272	0.0069188577	0.0049770427	0.0065061791	0.006364536
0.0079004144	0.0056178013	0.0059968397	0.0072007408	0.0101159133	0.0064790577	0.0105013792	0.0073285566	0.004980588	0.0065600315	0.0064252678
0.0080476924	0.0063178237	0.0064131703	0.0077471789	0.0103433283	0.0065072441	0.0104103571	0.0073363087	0.0049326707	0.0066007707	0.0064578589
0.0080949076	0.0066316356	0.0064792735	0.0077113759	0.0104767799	0.0063877405	0.0106307123	0.0074345007	0.0050998523	0.006507641	0.0064082485
0.0081015689	0.006094089	0.0062702676	0.0075285918	0.0104514421	0.0064024074	0.0108629831	0.0074069506	0.0051916301	0.006614191	0.0064188516
0.0081324365	0.0059178825	0.0061208152	0.0074411332	0.0106863392	0.006449589	0.0105987131	0.0079342235	0.0050991559	0.0066512791	0.0063392043
0.0082450502	0.0063730177	0.0062613251	0.0075361745	0.0107540098	0.0069093244	0.0106358144	0.00831696	0.0050524045	0.0065625488	0.00650944
0.008475622	0.0066398917	0.0068403796	0.0081133927	0.0108860539	0.0074040213	0.0109625698	0.0083681471	0.0050978748	0.0065288765	0.0066404687
0.0085883363	0.0069077448	0.0072670068	0.0083357843	0.0111302244	0.0074073678	0.0110909958	0.0084752664	0.0049984221	0.0064681522	0.0065648434
0.0086495862	0.0064222744	0.0069222854	0.0079951906	0.0112710745	0.0074747128	0.0114466532	0.008803873	0.0050111748	0.0065870269	0.006497464
0.0086996455	0.0064890828	0.0069651447	0.0082242691	0.0112441053	0.0077249351	0.0113244892	0.0090941995	0.0051970352	0.0065854303	0.0064207279
0.0087567016	0.0070294153	0.007368613	0.0083811401	0.0113493955	0.0080595864	0.0112567722	0.0086994065	0.0051533056	0.0065133974	0.0063479426
0.0088445082	0.007125432	0.0076487908	0.0087465409	0.0114914763	0.0080051598	0.0112582802	0.0088257916	0.0051727278	0.0064569619	0.0064847877
0.0090582058	0.006930804	0.0077231966	0.0087576412	0.0115016228	0.0084296427	0.0117957975	0.0094669597	0.0052512333	0.0066289755	0.0067755148
0.0092812118	0.0074524803	0.0077685214	0.0093009615	0.0118607304	0.0083698362	0.0121566412	0.0093494922	0.0052730257	0.0067165024	0.0070191946
0.0092148824	0.0073386512	0.0075249539	0.0093224057	0.0120614693	0.0077905375	0.0119356831	0.0090790874	0.0054149012	0.0067698957	0.0069243458
0.0091534577	0.0067957145	0.0071845994	0.008399273	0.0120305076	0.0082306747	0.011901863	0.0093026923	0.0055881993	0.006831559	0.0069435109
0.0093668204	0.0067950188	0.0074911339	0.0089084596	0.0121310634	0.0085669803	0.0122169895	0.009652898	0.0059114712	0.0068830819	0.0069462509
0.0095552328	0.0074566222	0.0077838692	0.0089129517	0.0121387518	0.0087419701	0.0128495557	0.0103433247	0.0060441386	0.0068731291	0.0069900751
0.0096910274	0.007620736	0.0080324587	0.0095029112	0.0122403692	0.0089747585	0.0127939996	0.0103053161	0.0061405313	0.0069237471	0.0071005408
0.0096619188	0.0075363894	0.0079814325	0.009937167	0.0124111879	0.008871902	0.0121577834	0.0100664643	0.0060489547	0.0069570657	0.0071403058
0.0096610203	0.0075767905	0.0083416	0.0099905204	0.0124951859	0.0088969146	0.011807027	0.009754918	0.0060797637	0.0070360425	0.0072006377
0.009675806	0.0079425339	0.0084437939	0.0097585324	0.0125103577	0.0087538757	0.0120969674	0.0097765357	0.006249592	0.0069952173	0.0071326785
0.0096703177	0.0084135052	0.0082836034	0.0097579578	0.0124800525	0.008562762	0.012335	0.0096794296	0.0060752158	0.0069562191	0.0071943862
0.0097052938	0.0082260926	0.0083588767	0.0096713085	0.0123479496	0.0088260091	0.0123488551	0.0101335526	0.0061163295	0.0069873046	0.0073657397
0.0099767653	0.0082896523	0.0087723099	0.0102377816	0.0126437252	0.0090475305	0.0126620627	0.0102596641	0.006302859	0.0071378502	0.0075728279
0.0101476014	0.0087461802	0.0088454169	0.0106135402	0.0129280727	0.0089840365	0.0129382932	0.0102548985	0.0064256658	0.0071425627	0.0078180402
0.0102050434	0.0085668239	0.008782525	0.0105389104	0.0131391236	0.0088290522	0.0132089437	0.010078117	0.0065323386	0.0072115178	0.0077827055
0.0102242133	0.0084222072	0.0087911358	0.0102979534	0.0132282177	0.0086935948	0.0134418845	0.0101431293	0.0064201219	0.007275579	0.0077319395
0.0102480402	0.0083723081	0.008536175	0.0097360926	0.0132318556	0.008963305	0.0136601697	0.0105154593	0.0062842285	0.0073811626	0.0077251729
0.0104675531	0.008551504	0.0087689154	0.0101641371	0.0134808058	0.009793251	0.0136245832	0.0108830982	0.0064174287	0.0073060758	0.0078475138
0.0106339056	0.0091867774	0.0092709871	0.0108892191	0.0137173275	0.0100442871	0.0134339864	0.0113200863	0.006446683	0.0071390438	0.007832889
0.0107911526	0.0095454779	0.0097705842	0.0110689385	0.0136928533	0.010497776	0.0136001082	0.011617187	0.0063940663	0.007265352	0.007795972
0.010945401	0.0102849993	0.0104408157	0.0117560364	0.0138774938	0.0105980783	0.013507226	0.0111518125	0.006539649	0.0072784237	0.0079563977
0.0109453227	0.0101347392	0.010114384	0.0118285656	0.0140752692	0.0105014759	0.0134245416	0.0114452592	0.0064130153	0.0071897136	0.007852694
0.0109875818	0.0094329809	0.0098643476	0.0114857066	0.0143492751	0.0101690526	0.0140321185	0.0111690588	0.006687907	0.0071859806	0.0079440155
0.0109722536	0.0092010174	0.0093026928	0.0109755104	0.014710286	0.0093764179	0.0144433833	0.0110783357	0.006876262	0.0072238745	0.0080895151
0.0109376558	0.0089747595	0.0089406995	0.0107069162	0.0147276651	0.0092273979	0.0144331924	0.0113489694	0.0067785908	0.0073557651	0.007973688
0.0110009115	0.0090811447	0.0091859035	0.0109145974	0.0145117047	0.0100181366	0.0142748878	0.0116155948	0.0068619084	0.0073511169	0.0079098941
0.0111878658	0.0094411692	0.0097482878	0.0116776679	0.0144418211	0.010811902	0.014232579	0.0120112256	0.0067298524	0.0073522912	0.0077084989
0.0113731969	0.0097425897	0.0103281879	0.0121122638	0.0145173037	0.0111710135	0.0144452415	0.0125975529	0.0067787123	0.0072233276	0.0077909613
0.011509361	0.0102531025	0.0104200842	0.0123691386	0.0147935088	0.0111442035	0.0145751247	0.0126123899	0.0068287155	0.0072813679	0.0077873836
0.0114052666	0.0098067157	0.0103788927	0.0119605833	0.0148202968	0.0108675826	0.0146157452	0.0122023597	0.0068518453	0.0072395212	0.0078144519
0.011321742	0.0097203345	0.0102482801	0.0115429758	0.0147237296	0.0108759047	0.0145613856	0.0120171767	0.00692895	0.007240476	0.0079139195
0.0113292186	0.0100067917	0.0102830656	0.0117550926	0.0145539511	0.0111331015	0.0141563878	0.0124687113	0.0068445273	0.0072915978	0.0080719814
0.0114895174	0.0100848108	0.0104945552	0.0122904556	0.0146288964	0.0116993676	0.0140954782	0.0129886637	0.0066138943	0.0072701919	0.0081422073
0.011592024	0.0105850126	0.010798941	0.0122860883	0.0145899815	0.0121976053	0.0142759579	0.0132502507	0.0066479886	0.0071831814	0.0082287435
0.0117607024	0.0106766983	0.0111694907	0.0127337504	0.0147158549	0.0123686402	0.0143813806	0.0130923355	0.0066912368	0.0073094721	0.00861015
0.0118234494	0.0111472627	0.0113469082	0.0132634762	0.0150327717	0.011803411	0.0142847586	0.0127085744	0.0066377504	0.0074364201	0.0084071906
0.0118446205	0.0116116039	0.0117201716	0.0134218121	0.0152171067	0.011402095	0.0143724312	0.0126397231	0.0065760802	0.0073588644	0.0081153648
0.0117797711	0.0115857069	0.011440382	0.0129221187	0.0151291753	0.011549524	0.014345053	0.0127109392	0.0067012143	0.0073520386	0.0081726948
0.0119281964	0.0114071481	0.0115168871	0.0130032405	0.0152452235	0.0119791374	0.0146231548	0.0129400411	0.0068875309	0.0073909355	0.0082219998
0.0120940262	0.0118712898	0.0117965937	0.0133449849	0.0152899541	0.0120697702	0.0149386947	0.013363716	0.0069395031	0.0074474127	0.0082482134
0.012216438	0.0115667812	0.0116419253	0.0133336542	0.0153380844	0.0125819134	0.0150515627	0.0139494816	0.0070848394	0.0074810563	0.0084524992
0.0122715369	0.0110613898	0.0116691314	0.0132768761	0.015466269	0.0128311079	0.0150173871	0.014032311	0.0070696271	0.0074791181	0.0087550721
0.0122876564	0.0114843345	0.0119084131	0.0134758104	0.0155973812	0.0124351595	0.0149058024	0.0138404428	0.0070674498	0.0075346239	0.0087579984
0.0121830169	0.0110863791	0.0114003988	0.0127718689	0.0156374092	0.0123336011	0.0149044025	0.0140532339	0.0070303604	0.0075822786	0.0085389258
0.0122623616	0.0108441118	0.0112928106	0.0127801995	0.0157383349	0.0126011045	0.0150316789	0.0139988436	0.0069924559	0.0076881968	0.0086430161
0.0123227303	0.011173496	0.0117531199	0.0128343648	0.0156309728	0.0125294115	0.015072477	0.0141318594	0.0072632533	0.0077469122	0.0089623478
0.0123948211	0.0117682365	0.0117614162	0.0129847559	0.0157020983	0.0126823228	0.0151894915	0.0139275397	0.0072289387	0.0077758352	0.0089661357
0.0124314745	0.0120658092	0.012142336	0.0132824691	0.0154808788	0.0126628626	0.015315574	0.0139727923	0.007010909	0.0078872473	0.0088999273
0.0124869939	0.0116150206	0.0118742695	0.0133031046	0.0155690525	0.012865377	0.0152919974	0.0142508609	0.0070016099	0.0079924669	0.008975396
0.0125747082	0.0112508095	0.0118747524	0.0135704114	0.0158957613	0.0128672676	0.0152126882	0.014257549	0.0070047384	0.00808428	0.0087813697
0.012552437	0.0116341621	0.011820446	0.0134276899	0.0159353742	0.0126062671	0.0151854837	0.014123169	0.0072190358	0.0081648911	0.0086634593
0.01258975	0.0115983211	0.0117361176	0.0133737761	0.0158649041	0.0125344038	0.0153042802	0.0144463659	0.0073976844	0.0082538083	0.0088651925
0.0127412976	0.011802491	0.0118872138	0.0135126746	0.0160636949	0.0128225604	0.0155235757	0.0147387327	0.0072266754	0.0082974232	0.0088344615
0.0129078565	0.0122401641	0.0123008434	0.0140295246	0.0162036606	0.0132329837	0.0155422163	0.0150991065	0.0072113657	0.0082376338	0.008712865
0.0130240948	0.0126124331	0.0128363668	0.014314931	0.0163334923	0.0136418455	0.0154045138	0.0151525653	0.0070548488	0.0082385074	0.0086795078
0.0129693357	0.0124591602	0.0128080477	0.0141582336	0.0164468212	0.0133699308	0.0152367255	0.0146810165	0.0069088785	0.0084471484	0.0084664306
0.0128552816	0.0123103524	0.0126037589	0.0137443998	0.0162815257	0.0128130487	0.0151968718	0.0148212128	0.0071804893	0.0085556594	0.0085642595
0.0129181567	0.0122680297	0.0124949795	0.0133829494	0.0162070723	0.013175951	0.0152265054	0.0150597135	0.0075772681	0.0087124701	0.0089568396
0.0131381414	0.0125828267	0.0126930149	0.0136789107	0.0163895568	0.0140214995	0.01520922	0.0151478451	0.0080080363	0.0087695102	0.0091574977
0.0133473106	0.0130852702	0.0130653452	0.014475576	0.0166654562	0.0142276171	0.0151471586	0.0151303223	0.0080702313	0.0088573016	0.0091634716
0.0132592766	0.0123626936	0.0124572453	0.0143093023	0.0167583068	0.0136712469	0.0152743843	0.0151426669	0.0079048419	0.0088803727	0.0091609006
0.0130215074	0.0111370703	0.0117750808	0.0132872144	0.0167694583	0.0131466509	0.0151794237	0.015063928	0.0079597978	0.0089019969	0.0091711373
0.0130912198	0.0113840352	0.0118573337	0.01357551	0.0167104824	0.0134743057	0.0153131551	0.014805563	0.0079703853	0.0088563551	0.009393294
0.0132218528	0.01235635	0.0123798399	0.014140935	0.0167124871	0.0138531704	0.015185922	0.014686375	0.0077089677	0.0089500415	0.009313556
0.0132248094	0.0125913607	0.013013165	0.01453646	0.016565116	0.0139980777	0.0149780725	0.0144946417	0.0078051507	0.0089475176	0.008959271
0.0132097048	0.0130909888	0.0133798109	0.0144490023	0.016521371	0.0137453251	0.0149727888	0.0146360548	0.0078075441	0.0088953536	0.008961669
0.0132982845	0.01289743	0.0132584685	0.0146698257	0.0166262211	0.0138536985	0.0150276817	0.0149640027	0.0077245033	0.0089098902	0.0091984355
0.0133851143	0.0129508901	0.013546859	0.0148176846	0.0166234905	0.0140637512	0.0150292823	0.0150713331	0.007898275	0.0089644801	0.0093695465
0.0134258209	0.013546265	0.013739185	0.0147373085	0.0166306089	0.0143059296	0.0149608702	0.0152569444	0.0077766915	0.0089219871	0.0094882565
0.0135618532	0.0132092905	0.0136606658	0.0149803619	0.0168122292	0.0147128021	0.0149731833	0.0156800197	0.0079874132	0.0088879353	0.009681432
0.0135758655	0.0129904861	0.0135851689	0.0151000623	0.0169019099	0.0145640276	0.0148992371	0.0151415966	0.0081652863	0.0090907286	0.0097553112
0.0135890812	0.013090917	0.0133593831	0.0152204475	0.0169612635	0.0144499636	0.014895035	0.0147159036	0.0081328219	0.0093077477	0.0096634122
0.0134877635	0.0129159773	0.0131091774	0.0148764267	0.0169700053	0.0140489075	0.0149020239	0.014552775	0.0083799627	0.0092403331	0.0097509531
0.0134043341	0.01298962	0.0132448195	0.0147358273	0.0169678047	0.0136091455	0.0147813094	0.0144668227	0.0084432854	0.009170806	0.0097797806
0.013401332	0.0125423473	0.0129739715	0.0145883392	0.0169940478	0.0136345735	0.0148583777	0.0149076029	0.0083945507	0.0091595812	0.0097122652
0.0134431238	0.0126845252	0.0131411537	0.014632942	0.0169508273	0.0140125601	0.0149846513	0.0149597917	0.0084434044	0.0090575604	0.0095826144
0.013471614	0.0130433669	0.0133494638	0.0150962923	0.0169363808	0.0138310206	0.0149733255	0.0148302886	0.0083816964	0.0090164678	0.0096086805
0.0133933557	0.0129216823	0.0131086046	0.0147344858	0.0169219165	0.013627706	0.0150296868	0.0147639296	0.008161699	0.0090225977	0.0096480951
0.0133415785	0.0125597655	0.0129170263	0.0144960502	0.0168034157	0.0137929224	0.0149988389	0.0147066159	0.0082291775	0.0090830002	0.0095818783
0.013182461	0.01268115	0.0128524965	0.0139921218	0.0166048501	0.0133526392	0.0148467993	0.0145704424	0.0083464601	0.009162584	0.0094938257
0.0131301007	0.0123487718	0.0127068537	0.0139161565	0.0164171168	0.0136241705	0.0146967661	0.0144317235	0.0082553163	0.0092935724	0.0093849999
0.0131194752	0.0121515086	0.0127705176	0.0144119778	0.0164211202	0.013520441	0.0145830246	0.0141349298	0.0082432212	0.0092765447	0.0091705856
0.0130287636	0.0125586764	0.0128931307	0.0139641402	0.0163491464	0.0135176537	0.0144896205	0.0139438975	0.0082028294	0.0092634619	0.0089092819
0.0131471931	0.0127535173	0.0133236156	0.0140750015	0.0163020605	0.0137074567	0.0147336032	0.014193595	0.008112263	0.0093795464	0.0089414287
0.0133576546	0.0135405218	0.0135543295	0.0146930206	0.0163428305	0.0140938091	0.0148733749	0.0146787773	0.0081173957	0.0093683812	0.0092182536
0.0134218945	0.0138869769	0.0137926315	0.0146539721	0.0164146711	0.0141771448	0.015049969	0.0148787868	0.0081154851	0.0092632564	0.0093059571
0.0132208391	0.0134546844	0.0133274104	0.0142305544	0.0163979532	0.0134983755	0.0149873098	0.0144506277	0.0079386894	0.0092896971	0.0091277989
0.013131531	0.0123412092	0.0125939338	0.0138492162	0.0165669859	0.0134228857	0.0149378042	0.0142482737	0.0078463657	0.0093573866	0.009077318
0.0131008474	0.0119944614	0.012404311	0.0137190417	0.0164533814	0.0136449469	0.0149388992	0.0142207993	0.0078373193	0.0093665561	0.0091501322
0.0131190261	0.0124725681	0.0127711581	0.0139963688	0.0163645763	0.013778442	0.0147649772	0.0141396098	0.0078303721	0.0092954177	0.0092612938
0.013143725	0.0123708444	0.0125069829	0.014172921	0.0164538261	0.0134948672	0.0147108859	0.0141623397	0.0080407743	0.0094338652	0.0093346173
0.0131172364	0.012566225	0.012560505	0.0141515364	0.0164246887	0.013122753	0.0148884335	0.0136852981	0.0082470554	0.009555937	0.0091223201
0.0130490911	0.0127366402	0.0126290724	0.0142305545	0.0163674426	0.0127052558	0.0149520962	0.0131605838	0.008163521	0.0095937487	0.0089719585
0.0129470703	0.0122169254	0.0124067802	0.013669523	0.0161860633	0.0127755945	0.0149014245	0.0135748714	0.0081299487	0.0095744633	0.0090053842
0.0129573382	0.0121555331	0.0125320925	0.0138430655	0.0160121027	0.0130744373	0.0148781129	0.01362384	0.0080152903	0.0095291899	0.0091414299
0.0129945224	0.0128053969	0.0127928716	0.0140779487	0.016057261	0.0129425182	0.0148137927	0.013615026	0.0079583594	0.009559896	0.0089978932
0.0129783662	0.0125692652	0.0129242558	0.0139084179	0.0160962441	0.0130468011	0.0147622431	0.0138869636	0.0078529174	0.0095309217	0.0086853185
0.0130382179	0.0126472649	0.0127786047	0.0138669184	0.0163133026	0.0131114937	0.0147644645	0.0144281354	0.0077882926	0.0094472165	0.0086677864
0.0131091581	0.012700602	0.012649288	0.0138573263	0.0164999844	0.0133828817	0.0149152332	0.0143196977	0.0080356833	0.0093820252	0.0086063787
0.0129757584	0.0122771033	0.0121387862	0.0136635181	0.0164336899	0.0131584895	0.0148302338	0.013997887	0.0080166321	0.0093559742	0.0086058928
0.0127876148	0.0112680691	0.0116250805	0.0133119116	0.0164094312	0.0127084057	0.0145535367	0.013920592	0.0079577065	0.0093678516	0.0085582424
0.0126279331	0.0110432593	0.0114348031	0.0129252012	0.0162510035	0.0122667965	0.0145163844	0.0135768378	0.0081072974	0.0093845236	0.008493561
0.0123987885	0.0107709961	0.0109831084	0.0120734586	0.0159257886	0.0123186404	0.0144892936	0.0136693063	0.0082740738	0.0091400308	0.0084546474
0.0123766169	0.0105509225	0.0109002542	0.0120946252	0.0155876406	0.0127829179	0.0145249142	0.013975328	0.0079027377	0.0091104029	0.0085973912
0.012484781	0.010651481	0.0113020231	0.012728215	0.0158095378	0.0129539383	0.0145548625	0.0135770126	0.0076732016	0.009068979	0.0083745968
0.0124564026	0.0109808293	0.0113998258	0.0128135688	0.0158266758	0.0127145763	0.0145524283	0.0133061819	0.0076732646	0.0090747645	0.008141935
0.0124204771	0.0107819364	0.0114117919	0.0126440673	0.0157376491	0.0128330782	0.01438084	0.0137049705	0.0076507467	0.0090599701	0.008097589
0.0126027297	0.0111358445	0.0119760628	0.0131845793	0.0158318246	0.013313025	0.0143359501	0.0138244001	0.0075671	0.0091173198	0.0082079817
0.0128674087	0.0127581816	0.0126477331	0.0142749318	0.0160159586	0.0135029239	0.0143615176	0.0136253624	0.0076013995	0.0091631194	0.0083836885
0.0127586809	0.0122022785	0.0127456979	0.0141782473	0.0159613785	0.0129996641	0.0142292696	0.0132365139	0.0073036594	0.0093219436	0.0083450277
0.0124548842	0.0111917844	0.0118770243	0.0131099151	0.0157050199	0.0124550648	0.0140057734	0.0132396562	0.0070524245	0.0094679974	0.0084411852
0.0123119501	0.0108222413	0.0114798947	0.0124453504	0.0156110854	0.0123054773	0.0140603963	0.0131858246	0.0070547212	0.0094413828	0.0083476575
0.0122752597	0.0108831096	0.0114619144	0.0127268654	0.0155716929	0.0119308298	0.0142131061	0.0128002037	0.0072001455	0.0093102331	0.0084058379
0.0121845545	0.0105745234	0.0110801131	0.0123062063	0.015602329	0.0117632157	0.0142599786	0.0127861264	0.0071409072	0.0092978755	0.008249496
0.0122392279	0.010513835	0.0112115834	0.0125746306	0.0156077191	0.0119744332	0.0142718812	0.0127940154	0.0069534087	0.0093365108	0.0081693807
0.0120898702	0.0106051539	0.0110508721	0.012444325	0.0154404902	0.0116314213	0.01426254	0.0122726209	0.0067951288	0.0092549706	0.0081362605
0.0118428765	0.0106793783	0.0109465401	0.0124654398	0.0150418164	0.0112109775	0.0137665008	0.0120987477	0.0068172589	0.0091176462	0.0080280978
0.0116701512	0.0101984702	0.0107482925	0.0117993125	0.0147956864	0.0112598993	0.0135801788	0.0122532536	0.0067331304	0.0091150708	0.0078663026
0.0117338634	0.0101607033	0.0109678451	0.0117940641	0.014892048	0.0116354315	0.0136877638	0.0121908001	0.0068849802	0.0090393666	0.0077160155
0.0117727638	0.0103884872	0.0109283845	0.0120120701	0.014889101	0.0114855504	0.0140268137	0.0120530907	0.0069361596	0.0089361752	0.0078432643
0.0116186776	0.0101097183	0.0107232707	0.0117826795	0.0148731944	0.0110362583	0.0139535946	0.0115410051	0.0067382882	0.0088402	0.0079238191
0.0115284527	0.0105548032	0.0109007695	0.0120856944	0.0147529445	0.0112459641	0.0134654951	0.0110492247	0.0065517386	0.0087569065	0.0076421693
0.011442692	0.0110134181	0.0111043536	0.0121495696	0.0147003173	0.0107136123	0.0132571001	0.0107116113	0.0065604853	0.0087666615	0.0076390563
0.0111989892	0.0101422623	0.0103724337	0.0109833427	0.0144833628	0.0103582132	0.0134635904	0.0109192565	0.0065171622	0.0086831959	0.0076578664
0.0112242738	0.0093386244	0.0098896623	0.0108269011	0.0145267444	0.0106324991	0.0139011867	0.0110863538	0.0063400238	0.00865795	0.007481574
0.0113531222	0.0097453608	0.0102345409	0.0114246631	0.0146394372	0.0106786274	0.0140953654	0.0109070212	0.0063630066	0.0086103103	0.007478146
0.0112532097	0.0104859107	0.0105206163	0.0118286344	0.0145033454	0.0101410745	0.0137143851	0.0103929396	0.0060671728	0.008586507	0.0076373735
0.0108927496	0.0098777194	0.009966564	0.0111329616	0.0140976215	0.0095435302	0.0132456749	0.0101414707	0.0058191547	0.0086024123	0.0075895453
0.0106733084	0.0092311483	0.0095903868	0.0106444762	0.013926365	0.0094981973	0.0128038283	0.0097128685	0.0057544202	0.008614523	0.0075726588
0.0106493468	0.0094390878	0.0095980682	0.0106019375	0.0138189831	0.0091949587	0.0128685552	0.0100501785	0.0058289127	0.0086262778	0.0075101431
0.0106642635	0.0092077331	0.0093709438	0.0105235092	0.0136814995	0.0094378229	0.0131531349	0.0103029837	0.0059004182	0.0085691085	0.0075133378
0.0106161888	0.0090113073	0.0093340777	0.0104216881	0.0136939371	0.0095724659	0.0130540497	0.0100886954	0.005787807	0.008483234	0.0075118669
0.0106197101	0.0094302085	0.0098276247	0.0109667279	0.0139723061	0.0093930293	0.012691495	0.0093299776	0.0058502054	0.0083813314	0.007178481
0.0104648343	0.0097776947	0.0097798599	0.0112647358	0.0139042285	0.0088414543	0.0121969708	0.0088860423	0.0056380931	0.0084052671	0.0068339151
0.0102020518	0.0102402895	0.0097360474	0.0108881642	0.0133322174	0.0085415431	0.0118525955	0.0086915319	0.0052909946	0.008459826	0.0066488942
0.0096443541	0.0092582196	0.0088614404	0.0095263361	0.0127318395	0.0075946681	0.0113023545	0.0078919641	0.0053909108	0.008422868	0.0069613413
0.0094448433	0.0080197417	0.0080216239	0.0089175221	0.0125831548	0.0074102361	0.0109850895	0.0081444589	0.0054549729	0.0084743651	0.0071206173
0.0096198226	0.00830066	0.0081287243	0.0093903648	0.0127398763	0.0079950165	0.0109336548	0.0084011024	0.0051652215	0.0085435892	0.0071968383
0.0096840132	0.0087128566	0.008636491	0.0099853994	0.0127243026	0.0082861059	0.0107574323	0.0082212007	0.0051232971	0.0084338736	0.0071297635
0.0095072222	0.0084180652	0.0088681526	0.0097781893	0.012347584	0.0080781535	0.0107857292	0.0082974032	0.0048388491	0.0082276854	0.0069337393
0.0093644517	0.0080460497	0.0082382303	0.0091870852	0.0122662238	0.0079487143	0.0109858564	0.0085899616	0.0049366424	0.0079840343	0.0067848914
0.0092408761	0.007621952	0.0079197278	0.0087802483	0.0121732371	0.0080950964	0.0105667763	0.0086609977	0.0050310063	0.0079323971	0.0069965802
0.0092270461	0.007583218	0.0078982992	0.0090365114	0.0120629053	0.0082265454	0.0102304324	0.0084881715	0.0051882441	0.0080334191	0.0070837586
0.0092349474	0.007854607	0.0082246052	0.0092707632	0.0119949335	0.0080810383	0.0104790568	0.0080637637	0.0051377884	0.0080249969	0.0068293242
0.0091694949	0.0083708952	0.0084663452	0.0092512976	0.0119744726	0.0076235852	0.0107592784	0.0077899814	0.0051004024	0.0078403628	0.0064540518
0.0091377732	0.0083864572	0.0080313339	0.0090629116	0.0120476586	0.0074221142	0.0111004208	0.0078491827	0.0050522285	0.0076441332	0.006500894
0.0090739712	0.0078768943	0.0079825589	0.0091774549	0.0120160532	0.0071700057	0.0108943627	0.0077020369	0.0048240813	0.0077384392	0.0065182421
0.0088214802	0.0076329847	0.0076122865	0.0087986165	0.0116601091	0.0070917478	0.0103679131	0.0076388369	0.0045546097	0.0077173815	0.0063844351
0.008495757	0.0070249713	0.0071132653	0.0079602148	0.0111770486	0.0069040793	0.0099703337	0.0071530074	0.0046455846	0.0077079168	0.0066471223
0.0081536315	0.0063084425	0.0068135189	0.0073030658	0.0106265154	0.006589887	0.0098164131	0.0068533927	0.0047143769	0.0075280261	0.0064779864
0.0082693311	0.0066018198	0.0068580126	0.0074553753	0.0107731477	0.0069634184	0.0101266825	0.0073288799	0.0043555252	0.0072993692	0.0065078387
0.0083738037	0.0072694574	0.0071464414	0.0083340882	0.011206336	0.0067895805	0.009888256	0.0067481936	0.0043870302	0.0072264156	0.0062104177
0.0082117534	0.0069015476	0.0069961545	0.0080759352	0.0111490846	0.0064993458	0.0093837934	0.006504901	0.0044099078	0.0073006861	0.0061372534
0.0080944669	0.0066611024	0.0066836687	0.0078491747	0.0108846002	0.0062790991	0.0093587828	0.0069282105	0.004161759	0.0073248491	0.0060296811
0.0080834739	0.006490124	0.0067939864	0.0076346179	0.0107540962	0.0066607709	0.0096238681	0.0069215195	0.0040253813	0.007078755	0.006278197
0.0081154311	0.0068790112	0.0071827475	0.0082364253	0.0107439558	0.0064588002	0.0093910552	0.0067456102	0.0042756076	0.0070789357	0.0062200477
0.0078813745	0.0068134846	0.0067674765	0.0077800719	0.0102739527	0.006279695	0.0092877473	0.0067519867	0.0042356427	0.0070059658	0.0060758711
0.0078285536	0.0063658322	0.006533486	0.0069999888	0.0099927095	0.006457564	0.0100056461	0.0073194012	0.0042251665	0.0068585795	0.0059383724
0.0079704929	0.0064452856	0.0065871113	0.0071447901	0.0101708129	0.0067034722	0.0103926675	0.007549642	0.0039732939	0.0068687535	0.005855992
0.0079682864	0.0064547657	0.0066221085	0.0073876321	0.0104151853	0.0066939034	0.0101736007	0.0069257846	0.0039517576	0.0068065107	0.0058106257
0.0078397031	0.0068513108	0.0067264674	0.0076086733	0.0104722088	0.0060440736	0.0095640815	0.0063172172	0.0039660552	0.0068397447	0.0058511861
0.0076042602	0.0063501102	0.0063405256	0.0070420394	0.0100129965	0.0058398372	0.009384076	0.0060343475	0.0040465554	0.0069514504	0.0058531753
0.0076213913	0.0062867729	0.0061887545	0.0071434548	0.0100745925	0.0057289591	0.0093914078	0.0061581314	0.0038598944	0.0069652228	0.0060021232
0.0075494961	0.0064384187	0.0062205971	0.0068726487	0.0099787665	0.0057477624	0.0093524578	0.0061752943	0.0039111087	0.0068507907	0.0059188762
0.007475801	0.0060765241	0.0060233982	0.0067390339	0.0098232685	0.0059115741	0.0089583333	0.0063060699	0.0040313026	0.0069704408	0.0058834492
0.0075411246	0.0061324802	0.0061947711	0.0071674481	0.0097515809	0.0060427191	0.0089210392	0.0062172073	0.0042797682	0.0070477277	0.0058819992
0.0074585279	0.0064693542	0.0062370394	0.0068573142	0.00969246	0.0059556395	0.0086138187	0.0059277776	0.0042259014	0.007122546	0.0060322638
0.0073039358	0.0059207584	0.0058458188	0.006547888	0.0095117064	0.0054766043	0.0087849919	0.0058357621	0.0041852854	0.0069748187	0.0062742561
0.0072444132	0.0053870937	0.0057912232	0.0064376551	0.0092585379	0.0057286817	0.0087823109	0.0060999767	0.0041930429	0.0069395013	0.0061175514
0.0073576712	0.0058590622	0.0061492508	0.0068511712	0.0093690287	0.0057905223	0.0089846881	0.0061255287	0.0040662814	0.0069305891	0.00585609
0.0071926969	0.0061049045	0.0058335718	0.0064051821	0.0093172467	0.0052999317	0.0089655406	0.0059676416	0.0040393528	0.006844377	0.0055969104
0.0070368939	0.0049267352	0.0050901998	0.0054263213	0.0093018668	0.0051010108	0.0093260291	0.0059348064	0.0040923076	0.0068283062	0.0054846851
0.007175312	0.0047873468	0.004856731	0.0057278427	0.0097264566	0.0052896937	0.009418863	0.0060243574	0.0041757837	0.0067027784	0.005646225
0.0073036035	0.005215762	0.0051027582	0.0062460048	0.009781837	0.0057675109	0.0091951662	0.0065628541	0.0041259884	0.0066362531	0.0056566358
0.0072931967	0.0056899809	0.0056788233	0.0068856965	0.0098554794	0.0059977979	0.0086184443	0.0062253607	0.0038143137	0.0064423146	0.0054670768
0.0069061016	0.0062634745	0.0059029561	0.0068819516	0.0094980317	0.0052227407	0.0076739995	0.0051273508	0.0035840623	0.0062071933	0.0054597777
0.006592348	0.0058457908	0.0054694129	0.0059652837	0.0089355567	0.0047116267	0.0076853297	0.0050940483	0.0035076179	0.0061042685	0.0057672542
0.0065315245	0.0054833436	0.0052638771	0.005811151	0.0088544165	0.0047257843	0.0076293462	0.0047879436	0.0035240342	0.0061775318	0.0058352836
0.0064149608	0.0056870048	0.0051513451	0.0056911337	0.0085321427	0.0045532669	0.0072197463	0.0047948772	0.0037502002	0.0064090147	0.0057005271
0.0061277421	0.0053712053	0.0049502497	0.0052515753	0.0077812693	0.0042943247	0.0069079383	0.0047811048	0.0037011557	0.0065024249	0.0057369576
0.0061573096	0.0045729321	0.0046688092	0.0049858116	0.0077861397	0.0044983068	0.0073747551	0.0048882498	0.0036988939	0.0065156287	0.0056795239
0.0063842282	0.0047506112	0.0047576284	0.0053556661	0.0081347163	0.0045902707	0.0081229876	0.00493076	0.0037942811	0.0064540536	0.0055550504
0.0065963772	0.0052713885	0.0049963051	0.0057990937	0.0087476239	0.0046976739	0.0082920773	0.0049218974	0.0036536234	0.0063483072	0.0054268825
0.0064166085	0.0054264854	0.0051427	0.0059379943	0.0088211426	0.0044743512	0.0073096404	0.0041691255	0.003426516	0.0063436226	0.005296083
0.0060308919	0.005396732	0.0048597226	0.0055001776	0.0079200984	0.0038321691	0.0068639577	0.0041027084	0.0036653566	0.0062667564	0.0056029954
0.0058337394	0.0044410118	0.004346828	0.0046858571	0.0075150884	0.0037804241	0.0070814833	0.0044181772	0.0036094476	0.0061955747	0.0056452794
0.0058644805	0.0041917859	0.0041923981	0.004667079	0.007397333	0.0041314286	0.0072594265	0.0048004227	0.003459768	0.0062004869	0.0055384559
0.0060323881	0.004537198	0.0045499853	0.0049856654	0.0076779897	0.0044217621	0.007789296	0.0048975241	0.0034120434	0.0059768	0.0051781542
0.0060226443	0.0046469187	0.0046066139	0.0050305315	0.0079370812	0.0043667734	0.0075582859	0.004791343	0.003153442	0.0058452773	0.0051728637
0.0059452793	0.0044147998	0.0043402882	0.0049393626	0.00804743	0.0041310078	0.0069742155	0.0042561708	0.0030944389	0.0061349992	0.0053735695
0.005913593	0.0042733525	0.0041288914	0.0048527578	0.0077473006	0.0040011977	0.007097156	0.0044065078	0.0032992901	0.0063461985	0.0053684191
0.0060067562	0.0040313824	0.0041125946	0.0046238965	0.007706433	0.0042919563	0.0082155607	0.0049800533	0.0033976503	0.0059693623	0.0050605491
0.0061345595	0.0040666235	0.0042390821	0.004917424	0.0083556227	0.004592949	0.008127752	0.0046467642	0.0032315861	0.0056643061	0.0051938366
0.0059451927	0.0048948417	0.0045783283	0.0054246369	0.0084167584	0.0041572087	0.0066812389	0.0042163219	0.0030940849	0.0055644347	0.0052166879
0.0056468036	0.0044774918	0.0044017701	0.0048730424	0.0076445647	0.0039356304	0.006380396	0.0039387919	0.0030700378	0.0058027432	0.0050683118
0.0057345962	0.0043390128	0.0043699418	0.004944757	0.0074774845	0.0039050535	0.0070729227	0.0040734946	0.0033116813	0.0059404398	0.004858846
0.0057920571	0.0043995756	0.0044061489	0.0049103393	0.0078894139	0.0039907749	0.0069333345	0.0039144308	0.0032234028	0.0058559249	0.0049220695
0.0056837514	0.0044245831	0.0043351054	0.0050596533	0.0080394889	0.0035645388	0.0063746622	0.003655915	0.0030551663	0.0058207471	0.004852416
0.0057306257	0.004103458	0.0041580654	0.0049319969	0.0081279578	0.0037874765	0.0067295647	0.0039624645	0.0031450233	0.0056820019	0.0046868836
0.0059371403	0.0045420507	0.0043961466	0.0055320122	0.0085828338	0.0041487379	0.0071600049	0.0042432673	0.0031299367	0.0052166636	0.004556589
0.0057768376	0.0042092565	0.0042517445	0.005211596	0.0087655929	0.0041753375	0.0064140705	0.0038130541	0.0028375007	0.0050535505	0.0048292643
0.0055788397	0.0047753637	0.0045415971	0.0056763683	0.0082078457	0.0038007466	0.0054031441	0.0035027978	0.0029537818	0.0053036883	0.0047707657
0.0052902587	0.0040704682	0.004136119	0.0046034698	0.0072942874	0.0037626882	0.0056182802	0.0037506296	0.0030886758	0.0054344135	0.0047496531
0.0052381293	0.0039815198	0.0040377657	0.0044425364	0.0070724136	0.0037840449	0.005791244	0.0036460872	0.0029553494	0.0054715726	0.0047476392
0.0052122717	0.0038581504	0.0038537169	0.0044271266	0.0071144957	0.0035170968	0.0058241761	0.0035991754	0.002957433	0.0054921828	0.0047668745
0.0052791278	0.0037423943	0.003705785	0.004151352	0.0070498537	0.0034828884	0.0063501064	0.0037582718	0.0030999312	0.0056722049	0.0048046982
0.0053151066	0.0036393069	0.0037024046	0.0042321044	0.0071563811	0.0036888516	0.0062849747	0.0037410327	0.003104782	0.005658886	0.0047608698
0.0052304491	0.0036578139	0.003744344	0.0043624732	0.0069467646	0.0036673331	0.005992533	0.0038057142	0.0030277559	0.0056682378	0.0045365428
0.0052160218	0.0034594917	0.0038000477	0.0043482357	0.0067336867	0.0037015418	0.005913244	0.0036781635	0.0030699904	0.0059096014	0.0046200464
0.0052185952	0.004046676	0.0039186813	0.0043432467	0.0066733414	0.0033416967	0.006059403	0.003413989	0.0032268874	0.0060318421	0.0046148129
0.005120935	0.0034917205	0.0035440977	0.0039749311	0.0066401881	0.0032552171	0.0064007647	0.0034933546	0.0032448364	0.0057444653	0.0045054012
0.0050730847	0.0029100619	0.0032416274	0.0039425708	0.0068242192	0.0031560952	0.0065075841	0.0032524766	0.0031165489	0.00551355	0.0045654461
0.0050749299	0.0029174212	0.0031437424	0.0039050106	0.0070517158	0.0030768902	0.0061087075	0.0031583115	0.003055077	0.0056337595	0.004694897
0.0051023896	0.0032827919	0.0032928012	0.0041086355	0.0071458707	0.0030389106	0.005947398	0.0031893377	0.0030119732	0.0056365526	0.0045815211
0.0049499575	0.0033771635	0.003222714	0.0039233912	0.0069025088	0.003036579	0.0058712385	0.003084595	0.0028361806	0.0053977254	0.0044522576
0.0049786881	0.0031917057	0.0032271946	0.0040770865	0.0069299361	0.0031245538	0.0058435313	0.0032171188	0.0029555514	0.0053037915	0.0046415537
0.0050087257	0.0034728385	0.0033415073	0.0043698049	0.0070614201	0.0031027763	0.0057003486	0.0031719809	0.0028994152	0.005229956	0.0046002656
0.0048656373	0.0034640701	0.0032642219	0.0040843327	0.0067879935	0.0030940981	0.0055829376	0.0031970422	0.0025874738	0.0051050651	0.0046534464
0.0047908322	0.0033673967	0.003325535	0.0039236521	0.0065929588	0.0031377601	0.005458924	0.0032312331	0.0026773439	0.0051086079	0.0045251798
0.0046901097	0.0034848712	0.0033669886	0.003808841	0.0063597164	0.0030153642	0.0053083888	0.0031316647	0.0027727639	0.0050859598	0.0045178482
0.0045934049	0.0032207506	0.0031928861	0.0037082215	0.0061086666	0.0028471319	0.0052850857	0.0029389038	0.0027281352	0.0052624531	0.0043017444
0.0044669333	0.0029901577	0.00299849	0.0034788464	0.0058842008	0.0026788679	0.0051501246	0.0027833589	0.0026537589	0.0053914338	0.0041060055
0.0044646828	0.0029666042	0.0029338974	0.0034558717	0.0060038913	0.0026877256	0.0052172336	0.0026665822	0.002772956	0.0052519058	0.0040479169
0.0044757858	0.0029255594	0.0029133583	0.0034316916	0.0060393792	0.002536942	0.0055156503	0.0025860577	0.0026851402	0.005196646	0.0040559272
0.0045382134	0.0029124848	0.0028955923	0.0033704636	0.0061772563	0.0026390428	0.0057434221	0.0027356604	0.0027027135	0.0051179169	0.0040873406
0.004618046	0.003063232	0.0030454002	0.0035337082	0.0065417875	0.0027512951	0.0055494322	0.0029031292	0.0026550028	0.0050245196	0.0039763445
0.004654875	0.0031716564	0.0031616225	0.0037902186	0.0068903287	0.0028226638	0.0054304474	0.0028067184	0.0025193103	0.004742019	0.0039124202
0.0043808575	0.0033211419	0.0030958289	0.0038415179	0.0066214457	0.0025185231	0.0043905438	0.0024439505	0.0024790568	0.0046397143	0.0039194044
0.0039707657	0.0029053162	0.0029056458	0.0033148946	0.005552809	0.0022794449	0.0038800106	0.0022687754	0.0026759332	0.0046220497	0.0040903865
0.0040376101	0.0024102852	0.002581055	0.0028069147	0.0052975942	0.0021826775	0.0046318912	0.0026447768	0.0027440075	0.0049955164	0.0043563325
0.0044285084	0.0022720379	0.0024909559	0.0029615959	0.0059427549	0.0026242364	0.0053842175	0.0030298826	0.0028603511	0.0053123583	0.0043292931
0.0047317722	0.0029396999	0.002868757	0.0037508094	0.0065318088	0.0028958643	0.0054851206	0.0030780647	0.0027852378	0.0054190769	0.0041237179
0.0047203214	0.0031640018	0.0031095087	0.0038438955	0.0064970999	0.0026905074	0.005448075	0.0028297307	0.0027825878	0.0054182362	0.0042916591
0.0046014113	0.0027784647	0.0027589913	0.0032963894	0.0061040109	0.0026389363	0.0054792973	0.0029838041	0.0029456944	0.0055681089	0.0045011729
0.0047165912	0.0024458627	0.0026501426	0.0034573595	0.0065707071	0.0027370923	0.005317838	0.0027019668	0.0029843819	0.0057557347	0.0044906965
0.004667057	0.0026541952	0.002706815	0.0036456102	0.0066876557	0.0025746278	0.0050156848	0.0026511899	0.0029351779	0.0055696136	0.0044149532
